# Supplementary material for: Antimicrobial Susceptibility of Streptococcus suis Isolated from Diseased Pigs in Thailand, 2018–2020
Source: Antibiotics (Basel). 2022 Mar 18;11(3):410. doi: 10.3390/antibiotics11030410 (PMC8944821; doi:10.3390/antibiotics11030410)
Supplement: Supplementary file 1 [file antibiotics-11-00410-s001.zip]

Archive with 1 entries (1 files):
- antibiotics-1612682-supplementary.pdf
